# Supplementary material for: Structural basis of promoter recognition by Staphylococcus aureus RNA polymerase
Source: Nat Commun. 2024 Jun 6;15:4850. doi: 10.1038/s41467-024-49229-6 (PMC11156646; doi:10.1038/s41467-024-49229-6)
Supplement: Supplementary file 4 — Supplementary Data 1 [file 41467_2024_49229_MOESM4_ESM.xlsx]

## Sheet: Sheet1
Supplementary Data 1
oligo and plasmid	sequence
Nontemplate strand DNA for primer extension assay	5’-GCCGTAGGCGGGCTAGGAGAGGTAGACGGCGAATACCCTCCCAGGCCTGCTGGTAATCT-3’
Template strand DNA for primer extension assay	5’-AGATTACCAGCAGGCCTGGGAGGGTATTCGCCGTCTACCTCTCCTAGCCCGCCTACGGC-3’
RNA for primer extension assay	5’-FAM-AUUCAAAGCGGAGAGGUA-3’
Nontemplate strand DNA for run-off transcription assay of rrnB P1	5’-AAAATAATTAAAAATAATTCTTGACTTACAAAAACTTACGAGTTATAATTAAATCATAAATTTGAGAGAGGAGTTTAAATATGGCTGGTTCT-3’
Template strand DNA for run-off transcription assay of rrnB P1	5’-AGAACCAGCCATATTTAAACTCCTCTCTCAAATTTATGATTTAATTATAACTCGTAAGTTTTTGTAAGTCAAGAATTATTTTTAATTATTTT-3’
Nontemplate strand DNA for run-off transcription assay of PyabJ	5’-GTTATGAATTTAATGAATGAGTTTAAAGCCCATGTAAAAGGGGTATCAGTACTTATAAATTTGAGAGAGGAGTTTAAATATGGCTGGTTCT-3’
Template strand DNA for run-off transcription assay of PyabJ	5’-AGAACCAGCCATATTTAAACTCCTCTCTCAAATTTATAAGTACTGATACCCCTTTTACATGGGCTTTAAACTCATTCATTAAATTCATAAC-3’
Nontemplate strand DNA for fluorescence polarization assay of rrnB P1	5’-AAAATAATTAAAAATAATTCTTGACATACAAAAACTTACGAGTTATAATTAAATCTTGTAAGTGACAAACG-3’
Template strand DNA for fluorescence polarization assay of rrnB P1	5’-CGTTTGTCACTTACAAGATTTAATTATAACTCGTAAGTTTTTGTATGTCAAGAATTATTTTTAATTATTTT-FAM-3’
Nontemplate strand DNA for fluorescence polarization assay of PyabJ	5’-GTTATGAATTTAATGAATGAGTTTAAAGCCCATGTAAAACGGGTATCAGTACTTGTAGAATCAAAAGAAG-3’
Template strand DNA for fluorescence polarization assay of PyabJ	5’-CTTCTTTTGATTCTACAAGTACTGATACCCGTTTTACATGGGCTTTAAACTCATTCATTAAATTCATAAC-FAM-3’
DNA template for ribogreen transcription assay of rrnB P1	AAAATAATTAAAAATAATTCTTGACTTACAAAAACTTACGAGTTATAATTAAATCATAAATTTGAGAGAGGAGTTTAAATATGGCTGGTTCTCGATCGAGGAGTTTAAATATGGCTGGTTCTCGCGAGAATTCCGAATAGCCATCCCAATCGATATCGAGGAGTTTAAATATGGCTGGTTCTCGCGAGAATTCCGAATAGCCATCCCAATCGATATCGAGGAGTTTAAATATGGCTGGTTCTCGCGAGAATTCCGAATAGCCATCCCAATCGATATCGAGGAGTTTAAATATGGCTGGTTCTCGCGAGAATTCCGAATAGCCATCCCAATCGATCGAGAATTCCGAATAGCCATCCCAATCGAACAGGCCTGCTGGTAATCGCAGGCCTTTTTATTTGG…
DNA template for ribogreen transcription assay of PyabJ	GTTATGAATTTAATGAATGAGTTTAAAGCCCATGTAAAAGGGGTATCAGTACTTATAAATTTGAGAGAGGAGTTTAAATATGGCTGGTTCTCGATCGAGGAGTTTAAATATGGCTGGTTCTCGCGAGAATTCCGAATAGCCATCCCAATCGATATCGAGGAGTTTAAATATGGCTGGTTCTCGCGAGAATTCCGAATAGCCATCCCAATCGATATCGAGGAGTTTAAATATGGCTGGTTCTCGCGAGAATTCCGAATAGCCATCCCAATCGATATCGAGGAGTTTAAATATGGCTGGTTCTCGCGAGAATTCCGAATAGCCATCCCAATCGATCGAGAATTCCGAATAGCCATCCCAATCGAACAGGCCTGCTGGTAATCGCAGGCCTTTTTATTTGGA…
Plasmid pET21a-Sau-rpoABCZEY	TGGCGAATGGGACGCGCCCTGTAGCGGCGCATTAAGCGCGGCGGGTGTGGTGGTTACGCGCAGCGTGACCGCTACACTTGCCAGCGCCCTAGCGCCCGCTCCTTTCGCTTTCTTCCCTTCCTTTCTCGCCACGTTCGCCGGCTTTCCCCGTCAAGCTCTAAATCGGGGGCTCCCTTTAGGGTTCCGATTTAGTGCTTTACGGCACCTCGACCCCAAAAAACTTGATTAGGGTGATGGTTCACGTAGTGGGCCATCGCCCTGATAGACGGTTTTTCGCCCTTTGACGTTGGAGTCCACGTTCTTTAATAGTGGACTCTTGTTCCAAACTGGAACAACACTCAACCCTATCTCGGTCTATTCTTTTGATTTATAAGGGATTTTGCCGATTTCGGCCTATTG…
