# Supplementary material for: Structural basis of promoter recognition by Staphylococcus aureus RNA polymerase
Source: Nat Commun. 2024 Jun 6;15:4850. doi: 10.1038/s41467-024-49229-6 (PMC11156646; doi:10.1038/s41467-024-49229-6)
Supplement: Supplementary file 6 — Source data [file 41467_2024_49229_MOESM6_ESM.xlsx]

## Sheet: Figure 2B
Figure 2B

## Sheet: Figure 2C
Figure 2C
	WT	S235A	Q236A	M237A	R241A	R244A
replicate 1	1	0.916736	0.076244	0.889831	0.380219	0.04034
replicate 2	1	0.869262	0.069178	0.788971	0.390503	0.025688
replicate 3	1	0.827198	0.083042	0.716968	0.339471	0.055593

## Sheet: Figure 2D
Figure 2D

## Sheet: Figure 2E
Figure 2E
	WT	-35C	-34A	-33A	-32A
replicate 1	1	0.410631	0.294702	0.436618	0.035191
replicate 2	1	0.431883	0.323435	0.423007	0.048464
replicate 3	1	0.37506	0.244953	0.425942	0.018959

## Sheet: Figure 3C
Figure 3C

## Sheet: Figure 3D
Figure 3D
	WT	R74A	F79A	F86A	R97A	R100A	R110A
replicate 1	1	0.333794	0.796496	0.269491	0.292432	0.115007	0.26489
replicate 2	1	0.330914	0.650104	0.299529	0.311617	0.145446	0.291312
replicate 3	1	0.323103	0.608412	0.232061	0.276577	0.084444	0.22499

## Sheet: Figure 3E
Figure 3E

## Sheet: Figure 3F
Figure 3F
	WT	-15C	-14C	-13C	-11T
replicate 1	1	0.466086	0.809985	0.433623	0.505946
replicate 2	1	0.478681	0.891974	0.486983	0.553109
replicate 3	1	0.429602	0.837241	0.393382	0.463402

## Sheet: Figure 4B
Figure 4B
WT
	10 μM	5 μM	2.5 μM	1.25 μM	0 μM
replicate 1	213	188	179	170	160
replicate 2	214	198	189	180	178
replicate 3	225	188	186	177	163
ΔσA1.1
	10 μM	5 μM	2.5 μM	1.25 μM
replicate 1	270	244	210	197
replicate 2	265	233	220	205
replicate 3	267	233	214	200

## Sheet: Figure 4C
Figure 4C

[truncated: 5 more sheets: Supplementary Figure 1B, Supplementary Figure 1C, Supplementary  Figure 1D, Supplementary Figure 2, Supplementary Figure 11]
